# Supplementary material for: Linolenic Acid Plus Ethanol Exacerbates Cell Death in Saccharomyces cerevisiae by Promoting Lipid Peroxidation, Cardiolipin Loss, and Necrosis
Source: Life (Basel). 2022 Jul 14;12(7):1052. doi: 10.3390/life12071052 (PMC9320082; doi:10.3390/life12071052)
Supplement: Supplementary file 1 [file life-12-01052-s001.zip]

Archive with 1 entries (1 files):
- life-1818609-supplementary.pdf
